# Supplementary material for: New tracheal stainless steel stent pilot study: twelve month follow-up in a rabbit model
Source: PeerJ. 2019 Oct 8;7:e7797. doi: 10.7717/peerj.7797 (PMC6788445; doi:10.7717/peerj.7797)
Supplement: Data S1 [file peerj-07-7797-s001.xlsx]

## Sheet: Hoja2
	TAC									ENDOSCOPY
ID	M1 TRACHEAL STENOSIS (0-5)	M3 TRACHEAL STENOSIS (0-5)	M12TRACHEAL STENOSIS (0-5)	M1 GRANULOMA (0-2)	M3 GRANULOMA (0-2)	M12 GRANULOMA (0-2)	M1 MUCOUS RETENTION (0-3)	M3 MUCOUS RETENTION (0-3)	M12 MUCOUS RETENTION (0-3)	M1 ENDOTHELIZATION (0-2)	M3 ENDOTHELIZATION (0-2)	M12 ENDOTHELIZATION (0-2)	M1 CONGESTION (0-3)	M3 CONGESTION (0-3)	M12 CONGESTION (0-3)	M1 INFLAMATORY (0-3)	M3 INFLAMATORY (0-3)	M12 INFLAMATORY (0-3)	M1 MUCOUSRETENTION (0-2)	M3 MUCOUSRETENTION (0-2)	M12 MUCOUSRETENTION (0-2)	M1 GRANULOMA (0-2)	M3 GRANULOMA (0-2)	M12 GRANULOMA (0-2)
R1	0	0	0	0	0	0	0	0	0	1	2	2	0	0	0	0	0	0	1	0	0	0	0	0
R2	0	0	0	0	0	0	0	0	0	1	2	2	1	0	0	0	0	0	0	1	1	0	0	0
R3	0	0	0	0	0	0	0	0	0	2	2	2	0	1	0	1	0	0	1	1	1	0	0	0
R4	0	0	0	0	0	0	0	0	0	2	2	2	1	1	0	0	0	0	1	0	0	0	0	0
R5	0	0	0	0	0	0	0	0	0	1	1	2	0	0	0	0	0	0	0	1	0	0	0	0
R6	0	0	0	0	0	0	0	0	0	1	2	2	0	0	0	0	0	0	1	0	0	0	0	0
R7	0	0	0	0	0	0	0	0	0	2	2	2	0	0	0	0	0	0	1	1	1	0	0	0
R8	0	0	0	0	0	1	0	0	1	1	1	1	1	1	1	1	0	0	1	1	1	0	1	1
R9	0	0	0	0	0	0	0	0	0	1	2	2	0	0	0	0	0	0	1	1	0	0	0	0
R10	0	0	0	0	0	0	0	0	0	2	2	2	0	0	0	0	0	0	0	0	0	0	0	0
R11	0	0	0	0	0	0	0	0	0	0	0	0	0	1	0	0	0	0	0	0	0	0	0	0
R12	0	0	0	0	0	0	0	0	0	0	0	0	0	1	1	0	0	1	0	0	1	0	0	0
R13	0	0	0	0	0	0	0	0	0	0	0	0	0	0	0	0	0	0	0	0	0	0	0	0

## Sheet: Hoja3
ID- ALT. SINTOMATOLOGÍA	M1	M2	M3	M4	M5	M6	M7	M8	M9	M10	M11	M12
R1	0	0	0	1	0	0	0	0	0	0	0	1
R2	0	0	0	0	0	0	0	0	0	0	0	0
R3	0	1	1	1	0	1	0	0	0	0	0	0
R4	0	0	0	1	0	0	1	0	0	1	1	1
R5	0	0	0	0	0	0	0	0	0	0	0	0
R6	0	1	0	0	0	0	0	0	0	0	0	0
R7	0	0	0	0	0	0	1	0	0	0	0	0
R8	0	1 strid	1	1	1	1	1	1	1	1	1 ins	1
R9	0	0	0	0	0	0	0	0	0	0	0	0
R10	0	0	0	0	0	0	0	0	0	0	0	0
R11	0	0	0	0	0	0	0	0	0	0	0	0
R12	0	0	0	0	0	0	0	0	0	0	0	0
R13	0	0	0	0	0	0	0	0	0	0	0	0
	0_none	1_yes manip	1+stridor

## Sheet: Hoja4
ID- ALT. Appareance	M3	M6	M9	M12
R1	0	0	0	0
R2	0	0	0	0
R3	0	0	0	0
R4	0	0	0	0
R5	0	0	0	0
R6	0	0	0	0
R7	0	0	0	0
R8	0	0	0	0
R9	0	0	0	0
R10	0	0	0	0
R11	0	0	0	0
R12	0	0	0	0
R13	0	0	0	0
	0-none	1-yes
